# Supplementary material for: An ultra-high-density protein microarray for high throughput single-tier serological detection of Lyme disease
Source: Sci Rep. 2020 Oct 22;10:18085. doi: 10.1038/s41598-020-75036-2 (PMC7581523; doi:10.1038/s41598-020-75036-2)
Supplement: Supplementary file 1 — Supplementary Information 1. [file 41598_2020_75036_MOESM1_ESM.xlsx]

## Sheet: Sheet1
Antigen	Assay Type	Early Lyme-EM	Early Lyme-EM	Early Lyme-EM	Early Lyme-EM	Early Lyme-EM	Early Lyme-EM	Early Lyme-EM	Early Lyme-EM	Early Lyme-EM	Early Lyme-EM	Early Lyme-EM	Early Lyme-EM	Early Lyme-EM	Early Lyme-EM	Early Lyme-EM	Early Lyme-EM	Early Lyme-EM	Early Lyme-EM	Early Lyme-EM	Early Lyme-EM	Early Lyme-EM	Early Lyme-EM	Early Lyme-EM	Early Lyme-EM	Early Lyme-EM	Early Lyme-EM	Early Lyme-EM	Early Lyme-EM	Cardiac Lyme	Cardiac Lyme	Neurologic Lyme	Neurologic Lyme	Neurologic Lyme	Neurologic Lyme	Neurologic Lyme	Neurologic Lyme	Neurologic Lyme	Lyme arthritis	Lyme arthritis	Lyme arthritis	Lyme arthritis	Lyme arthritis	Lyme arthritis	Lyme arthritis	Lyme arthritis	Lyme arthritis	Lyme arthritis	Healthy endemic
Sample ID	Sample ID	VS001	VS002	VS003	VS004	VS005	VS006	VS007	VS008	VS009	VS010	VS011	VS012	VS013	VS014	VS015	VS016	VS017	VS018	VS019	VS020	VS021	VS022	VS023	VS024	VS025	VS026	VS027	VS028	VS029	VS030	VS031	VS032	VS033	VS034	VS035	VS036	VS037	VS038	VS039	VS040	VS041	VS042	VS043	VS044	VS045	VS046	VS047	VS048
B. burgdorferi VlsE1 IgM	Standard IgM	1.59517	1.66292	0.997754	11.4747	12.9119	14.101	14.2013	22.0676	37.1591	1.73496	7.03309	10.685	7.50831	5.42216	4.4192	0.626464	4.61053	0.94818	15.5265	4.23435	6.0363	9.24271	0.570103	4.83201	9.38976	27.4455	11.8552	18.2476	38.5648	14.5481	13.5021	21.8028	26.1881	17.7848	15.499	34.4458	10.7035	1.00296	11.738	10.953	3.61784	4.98925	7.41265	1.37749	3.05261	2.93475	4.36055	1.56154
B. burgdorferi p18(DbpB) IgM	Standard IgM	1.05756	1.24586	0.750611	2.05102	2.98439	8.01425	6.31302	5.93266	14.9306	5.2989	2.32422	5.64418	3.59571	1.80559	2.858	0.57779	2.41949	1.06507	4.31558	2.20841	3.67724	2.75471	0.633202	16.7196	6.97633	24.9757	3.06199	6.61411	44.6006	22.0556	5.7804	2.65164	8.3341	15.5075	7.23005	4.32392	20.1052	1.10291	1.12797	1.74835	11.4771	7.87554	0.923432	1.7781	7.2407	2.582	2.17961	2.10533
B. burgdorferi p23(OspC) IgM	Standard IgM	1.56746	1.29274	0.768563	18.323	24.2234	23.1587	21.9316	44.389	50.8365	10.9277	2.74314	19.7423	3.41309	2.21769	2.45837	0.300686	3.05886	1.13189	24.6497	1.50056	4.7933	5.42059	0.247489	6.38843	9.98578	41.1215	22.5261	17.4162	47.2914	23.1508	30.2939	24.2725	33.7864	48.4264	27.7129	45.615	14.6158	1.30378	1.17655	17.37	2.48649	3.61571	0.769671	1.91248	1.67499	2.92942	3.84287	2.58085
B. burgdorferi p28(Oms28) IgM	Standard IgM	0.556655	0.458882	0.294623	1.42968	0.804348	0.853886	5.49737	4.15992	6.35508	0.799894	1.30618	1.16395	1.43663	0.606751	0.347088	0.190507	1.20698	0.962339	3.4098	0.813784	1.74624	1.01462	0.247928	1.34142	4.2374	5.25344	1.12872	1.07261	8.8825	4.59839	4.58273	0.598922	0.966887	2.35263	5.86915	1.7565	4.27081	0.460362	0.494551	1.96255	0.557186	1.53193	0.464524	1.19122	1.46432	0.732647	1.01945	0.893336
B. burgdorferi p30 IgM	Standard IgM	1.16595	1.13737	0.803377	4.55903	1.29684	2.68394	1.52518	25.1319	8.76083	1.75079	2.66976	2.24687	2.42708	1.46799	1.24215	0.373397	2.75531	1.01654	3.02951	3.21215	4.68809	2.67504	0.489257	2.43876	5.63725	2.75403	2.16109	4.30412	8.11264	7.98369	3.84662	1.83988	2.98868	3.0745	7.13503	4.00265	7.57939	2.45387	1.68756	2.35596	1.35938	2.93764	1.10664	2.13366	1.64937	1.25772	1.98136	1.70011
B. burgdorferi p39(BmpA) IgM	Standard IgM	1.33778	1.59312	0.559258	2.35111	1.36831	23.5495	1.43611	24.8401	8.60916	2.84717	3.36528	11.8272	1.79809	2.18756	1.30686	3.33989	2.05806	0.758841	3.95946	2.06797	3.92221	4.97841	0.399091	3.9744	3.78238	14.525	11.0178	13.3174	8.29604	16.1665	3.51201	1.42617	2.83503	7.66287	23.1386	25.0735	8.16018	1.69185	0.961058	2.03793	1.54129	2.92368	0.656203	1.7112	1.69598	1.58216	2.86568	0.921567
B. burgdorferi p41(Fla) IgM	Standard IgM	0.631668	0.598117	0.416484	22.3104	24.9416	31.8714	23.0203	30.9297	19.5906	1.69302	2.00443	1.23296	3.15336	1.05729	1.16024	7.3586	2.41534	0.908341	21.998	1.77339	3.30848	2.67686	0.403871	3.23097	4.57026	10.8248	0.735612	3.39237	12.4624	20.744	16.5177	0.850227	20.8682	20.166	20.5416	22.7193	24.3272	1.43213	0.72905	1.99505	2.37346	1.31971	0.573759	2.23881	3.5247	1.283	1.43456	1.00527
B. burgdorferi p45 IgM	Standard IgM	1.11583	0.900114	0.650255	2.0629	1.12514	1.98491	3.4299	4.30193	17.6016	2.65694	3.08499	2.43904	1.41949	1.20003	0.770447	0.294171	2.67867	0.426102	1.55179	1.6716	4.07472	1.82413	0.43115	12.136	2.91584	12.8801	2.29428	2.18377	5.05364	8.55453	13.1976	2.91992	5.77758	24.578	5.58066	2.51547	6.52348	0.712842	2.66161	1.50514	1.10823	2.40635	0.438921	0.84732	0.904704	1.23223	1.94456	0.591441
B. burgdorferi p58(OppA-2) IgM	Standard IgM	1.28581	0.916907	1.06928	2.02476	1.69481	2.53152	1.99805	3.86277	28.4933	1.36159	1.72408	10.7836	6.55632	1.7735	1.18233	0.735614	2.24697	0.557499	1.09144	1.83439	3.58576	4.46145	0.580483	4.02058	11.6685	33.7187	9.28435	2.77353	8.05256	14.4861	28.3269	1.59695	16.3092	4.01244	4.51115	2.69523	5.16341	0.926567	1.36159	2.09188	2.1427	2.34786	0.858662	2.20801	0.658006	2.30964	2.73201	1.18097
B. burgdorferi p66(Oms66) IgM	Standard IgM	2.3753	1.08797	0.884375	3.35412	2.16746	2.29047	2.20902	20.9302	9.89107	1.08703	3.53437	1.78225	2.80675	2.04283	1.27033	0.538604	3.24665	0.798273	2.94535	1.6851	4.64639	2.78698	0.490777	3.01354	6.72307	10.0327	5.45439	1.8619	13.3505	12.592	3.71518	29.1361	3.39256	4.1715	3.92189	3.76858	7.62903	1.22455	2.58519	3.23095	2.13316	3.17491	0.824	1.17631	1.48093	2.09535	2.09111	1.24822
B. burgdorferi p93 IgM	Standard IgM	1.90576	0.731694	0.490907	2.80059	2.93424	2.378	1.22163	7.22734	11.937	1.29685	1.19984	1.12684	2.32481	12.7067	7.7843	6.40806	12.1245	1.17128	4.49926	0.849836	18.1654	3.13728	0.237661	1.48772	4.73077	6.04227	0.986454	2.86577	11.8547	23.9407	10.428	15.3781	2.91818	12.5132	22.8144	2.505	8.7965	0.90412	1.39977	10.9505	1.17147	3.02675	0.905965	2.86228	2.75286	1.57725	1.86843	0.557822
B. burgdorferi p31 IgM	Standard IgM	0.805565	1.11195	0.552535	1.72107	1.11884	3.52521	3.53698	2.68349	18.7951	1.19283	17.1579	1.73146	1.65716	7.91285	10.7906	7.30405	1.89883	1.21661	1.97351	11.8674	3.36373	2.71387	10.347	1.30158	16.158	3.83925	1.74872	1.68485	12.0401	11.9804	2.4565	1.58984	1.26785	3.64058	4.79786	1.54344	3.98535	0.814613	0.757816	1.91266	2.11463	2.26315	2.22575	1.35458	6.68268	1.77465	1.39597	0.842227
B. burgdorferi p34 IgM	Standard IgM	0.367273	0.338716	0.274463	1.31681	0.529095	1.33027	1.42866	2.77874	16.8851	12.4385	1.2113	0.829745	1.24543	5.99158	4.85356	10.2118	0.97334	1.17092	34.8122	1.06528	1.41271	1.13905	0.230841	11.9371	3.90287	2.0117	10.921	11.8213	3.48943	3.66008	3.05086	15.8726	13.891	1.58733	16.5441	1.60952	2.98821	1.36432	1.07329	11.1304	11.711	2.41626	5.77102	10.6178	11.3746	0.734546	1.12086	0.31887
B. burgdorferi VlsE1 IgM	Enhanced IgM	12.3595	13.6084	13.9421	17.6366	11.1787	15.1237	14.9951	21.4151	40.3306	16.012	10.2936	13.7793	9.40445	16.871	15.68	12.4002	12.1254	11.528	11.6976	12.3734	16.4494	12.1646	15.1533	19.693	12.1114	27.4246	15.0768	20.6398	41.854	19.5349	15.2826	25.3616	28.1361	18.1583	18.5769	31.586	16.7058	3.64899	16.2316	14.654	6.64179	8.9599	11.879	1.2715	2.24651	4.75332	5.14891	4.34025
B. burgdorferi p18(DbpB) IgM	Enhanced IgM	2.29877	3.1072	2.21398	2.36115	0.308605	4.10973	6.86639	5.98636	15.4588	8.65375	5.11894	8.86726	6.8999	2.94709	6.31883	3.72843	2.38327	3.05079	1.97578	3.20296	3.63236	5.01899	1.33731	18.0321	6.94291	26.9542	6.87842	7.5702	48.3586	22.0427	6.79884	5.48492	8.62486	15.4687	9.74226	6.38038	22.0402	2.46657	3.72317	3.22656	12.3964	10.8962	0.87381	2.53885	3.52857	1.40762	3.18752	2.6935
B. burgdorferi p23(OspC) IgM	Enhanced IgM	14.1738	3.01685	11.0956	12.7402	11.1655	28.2537	24.0109	40.7825	52.8575	11.125	3.47712	22.7145	6.21305	5.13206	5.84137	4.2987	7.64828	2.07323	19.1096	16.2472	6.04677	19.722	3.69302	6.37309	7.43925	43.4442	26.1449	19.6353	50.2845	26.9045	33.8868	25.0783	34.9911	48.8987	24.179	23.7748	16.9384	2.88115	2.75628	20.0565	4.99454	6.87265	5.72513	1.46157	4.36239	2.00522	4.90364	3.38291
B. burgdorferi p28(Oms28) IgM	Enhanced IgM	1.8646	1.05772	0.979969	1.28327	1.37957	1.1137	6.79882	0.658449	7.405	2.32855	5.21165	2.50375	4.25116	2.89744	2.3277	3.40152	2.53305	0.550626	2.33002	3.00437	1.7102	2.90212	1.58476	2.70514	4.78098	8.89435	1.5185	4.59363	10.95	7.36211	9.4523	2.13168	2.23009	2.81866	3.12469	1.06143	7.10586	5.33802	1.96836	3.40334	1.17303	3.30512	0.443496	1.91202	0.871374	1.62353	2.81731	1.01884
B. burgdorferi p30 IgM	Enhanced IgM	1.0056	0.72576	0.423315	5.19178	0.837034	0.900813	2.49998	27.9121	8.73101	2.27557	7.09985	3.16178	4.4538	3.49161	3.90863	4.21607	3.68447	3.59549	2.04812	7.24555	5.27867	4.83104	2.86098	3.02433	5.61215	5.38177	6.00747	7.98346	9.50171	10.9776	4.98783	5.21716	3.68114	3.66856	0.827606	1.4409	3.09595	3.86806	4.60767	4.72565	4.81771	3.1259	3.49774	2.2439	3.76004	3.54228	0.625851	6.29938
B. burgdorferi p39(BmpA) IgM	Enhanced IgM	0.231443	0.676864	0.196773	0.923025	3.46152	13.2674	1.52441	27.6983	7.81205	6.74387	4.12331	12.6904	4.82374	3.6086	2.90911	4.41478	5.98559	1.44692	5.69454	2.03098	3.89522	9.21888	4.88493	5.55212	7.7841	18.8902	13.0598	15.9602	5.88912	18.8152	6.97129	2.41934	4.40553	8.57043	19.4175	27.8232	7.79843	5.00657	5.64752	4.06998	1.71256	6.58384	1.77059	4.2052	1.55007	1.41592	5.39048	3.19751
B. burgdorferi p41(Fla) IgM	Enhanced IgM	2.49445	3.10854	12.7882	22.4542	24.6368	31.5152	29.2646	16.3553	20.6344	4.15257	3.8011	5.18782	7.27964	1.80115	1.32082	2.62509	3.45414	0.528164	23.4029	14.9569	6.40241	13.9152	0.373075	6.72854	8.05417	14.8188	0.733525	3.71723	14.1196	22.8374	17.7601	5.12065	21.986	20.4583	28.2577	11.4064	26.0787	2.08136	0.685835	5.08191	6.10937	1.41276	3.63327	2.55931	0.612038	3.731	0.318284	2.54981
B. burgdorferi p45 IgM	Enhanced IgM	1.31244	0.360194	0.399582	0.46444	2.42184	3.92133	5.51998	1.65488	17.5678	7.1131	3.40898	3.18074	4.98264	2.06639	0.752732	4.00082	4.59077	0.793906	0.642537	4.83417	7.36242	5.94736	0.397176	12.091	2.89761	12.8301	5.0368	4.10179	8.45673	11.7052	14.0785	2.91237	10.7517	28.8552	7.67457	0.422144	1.24095	3.3789	5.49516	4.08211	1.10788	2.38813	2.79785	3.54197	0.139132	2.34507	4.11765	2.80739
B. burgdorferi p58(OppA-2) IgM	Enhanced IgM	1.40114	0.315336	4.04735	3.62323	4.64995	1.56959	0.351067	1.76948	29.5818	5.7525	6.42293	15.4241	9.96035	5.42594	3.53935	0.70981	2.33412	1.78016	2.4961	6.12727	7.49212	18.0604	0.534833	8.56973	16.5634	35.8431	13.1411	7.07	11.3089	19.3161	29.7859	4.60243	19.214	6.94447	3.22948	2.18438	0.893888	3.85688	4.49555	4.99318	6.28276	3.48009	1.1639	0.424354	3.5871	3.55088	3.11788	5.0482
B. burgdorferi p66(Oms66) IgM	Enhanced IgM	3.30581	0.419256	0.31456	4.17195	3.30669	0.349339	1.28593	15.8653	9.87914	1.70927	3.49875	5.12207	3.17	6.0932	3.11361	0.493376	4.17583	1.1335	2.49342	6.3698	5.27145	2.75395	14.3204	2.97626	6.71169	11.1993	5.43055	3.38615	16.9823	15.0314	5.12281	31.329	7.01326	6.18894	3.10522	6.62342	8.76903	1.49803	6.80476	6.97968	16.9374	3.98863	2.76018	3.46548	0.785164	1.23139	1.1498	6.19965
B. burgdorferi p93 IgM	Enhanced IgM	11.1197	12.5024	22.2673	1.69166	3.08906	1.50461	1.63663	7.9819	14.213	1.70664	15.7715	1.37498	6.18372	14.0733	4.71355	3.75172	24.2463	3.54446	6.9729	3.8488	13.1272	4.72771	1.40728	16.4366	7.88439	6.90261	2.95831	3.43573	16.1414	26.8375	15.3238	15.8375	17.7553	14.9221	17.174	0.658921	3.50977	4.94161	2.79543	15.5673	15.121	5.42748	2.03115	2.64035	0.824289	3.36731	4.31228	1.02118
B. burgdorferi p31 IgM	Enhanced IgM	3.14302	0.493676	12.2648	4.03271	2.55746	2.83203	4.16446	4.9255	19.5815	3.86918	12.2345	6.54267	6.24927	15.2616	14.6251	11.1238	2.4705	13.5805	0.836859	26.2957	5.92376	13.3643	14.1787	3.77233	27.4334	7.36405	1.74383	4.94113	17.3684	11.9796	17.1816	4.3931	2.55359	14.1376	12.8433	1.04124	6.29087	0.814588	3.61381	1.88522	3.85846	7.10848	4.49699	0.239977	13.0997	2.14999	0.359914	4.27355
B. burgdorferi p34 IgM	Enhanced IgM	12.5724	21.2279	0.971201	2.69631	0.924018	1.15769	4.3544	4.13416	26.7535	26.036	1.20101	5.34722	1.36977	15.209	14.2781	18.3746	15.8608	15.1467	20.9558	1.06031	23.4296	1.52722	11.3606	15.6789	4.30904	14.0749	14.114	26.633	3.55757	16.9872	3.2763	17.9736	14.6358	1.54351	11.9678	2.51656	5.15069	2.46429	1.08926	23.7949	12.2649	6.71957	10.7088	12.9457	10.3358	0.0799422	3.08445	1.42133
B. burgdorferi VlsE1 IgG	IgG	12.6089	8.07621	4.42411	19.3972	53.9756	38.5119	37.9124	48.8468	70.7655	3.65126	41.9265	31.8583	30.6051	7.98795	21.5704	3.23864	11.5734	3.38829	20.0911	52.6953	8.3256	36.4895	3.04477	14.9311	44.159	67.6735	52.0987	51.0595	75.17	52.9538	69.9039	18.6432	40.6138	56.1949	19.9538	54.3748	59.6036	69.3294	20.8097	67.998	73.5222	48.9916	52.9322	29.2904	38.0129	58.6396	54.6661	2.74826
B. burgdorferi p18(DbpB) IgG	IgG	1.57572	4.79347	2.26493	1.28863	6.48416	8.57854	27.9401	7.69059	36.1892	7.51348	18.3885	33.1395	25.3755	10.4953	3.60169	2.61235	5.20049	1.62106	2.92639	29.6214	5.74758	14.2163	3.46395	9.93	37.8816	40.6839	46.4153	9.02956	35.4738	48.9262	36.6611	33.741	19.2674	35.5093	18.7086	23.9007	33.1794	50.4196	45.7438	48.1335	43.0343	40.6997	32.4068	30.0278	18.4969	39.1252	31.603	4.59873
B. burgdorferi p23(OspC) IgG	IgG	2.02107	4.08841	17.416	6.73973	26.5795	24.3854	25.9021	20.2934	58.8367	5.38089	21.7571	20.6926	11.9227	7.38501	1.63525	3.24413	6.9762	3.20314	35.3665	18.6694	7.29989	18.0535	3.21392	5.93191	20.9893	78.5204	14.4149	4.4535	31.9046	20.9783	55.6682	27.7657	54.9368	48.4593	18.7255	44.6386	22.6629	29.3698	24.5686	21.9823	33.0843	32.0132	5.72098	23.1635	19.327	23.497	18.7506	3.13584
B. burgdorferi p28(Oms28) IgG	IgG	1.77147	3.07149	2.33933	1.92722	3.20602	4.30247	3.75209	4.1358	3.89987	4.80208	4.68322	4.67107	20.5008	32.5692	9.20289	1.97212	1.89119	0.852894	1.18643	2.80791	2.5361	28.0649	1.93222	4.05499	5.6305	5.76807	3.92151	29.7066	17.2812	25.6077	4.20579	2.13875	4.05255	7.88136	2.68504	3.64625	3.8114	2.11066	3.35321	3.40781	35.8849	6.30504	4.46079	0.748837	14.6739	3.48936	4.11556	3.71315
B. burgdorferi p30 IgG	IgG	1.6145	2.80358	1.63941	1.44203	2.66789	3.42368	1.6092	3.99593	3.52534	5.16354	2.9847	3.35639	3.0594	2.395	1.20273	2.70336	1.57511	0.788153	0.793469	1.72011	3.26015	3.98303	2.51005	3.8205	3.35565	3.5658	3.61946	2.65292	7.17443	15.1807	2.33488	3.96749	11.534	4.2066	2.96029	3.12929	5.67122	4.75829	18.5822	14.544	31.9748	11.8197	12.2833	12.7989	11.2381	28.2606	6.30067	2.69639
B. burgdorferi p39(BmpA) IgG	IgG	2.30388	3.03866	3.64924	4.07251	3.66121	5.06568	4.57194	5.27145	7.70072	5.32834	6.93429	13.6945	5.78157	4.02342	3.74534	3.3292	4.19375	3.31104	2.35723	5.08241	5.78486	6.71246	2.95281	4.37308	21.264	16.2378	4.91191	3.64896	13.1537	23.2392	6.03009	13.4019	5.89513	5.90029	16.3074	24.4996	22.3883	21.0811	22.4661	22.9199	31.3891	13.6206	16.4402	15.3212	14.2438	26.0857	20.8995	4.89016
B. burgdorferi p41(Fla) IgG	IgG	1.02384	1.64225	5.37712	2.65945	3.82964	3.37682	29.403	21.1324	22.9692	3.389	12.2257	12.9836	13.7983	4.30549	1.21109	1.46146	2.19662	5.01942	12.7435	12.7365	2.9661	13.913	1.16895	3.19207	13.8955	21.6055	10.1784	2.96979	27.4754	17.9484	12.4866	1.19425	12.2855	20.3882	13.8023	21.8699	21.5669	14.7828	16.9649	18.3041	21.8221	11.5108	15.3488	16.0529	15.4188	20.7689	24.4481	2.45847
B. burgdorferi p45 IgG	IgG	1.80788	5.28296	6.56984	2.94346	3.28857	8.69657	6.34569	5.05789	11.7633	5.23647	19.2488	11.2346	24.6109	3.45938	17.0324	7.01656	2.69384	1.57897	1.75285	6.71328	3.37073	6.34278	5.89467	6.9272	23.6047	26.5253	21.3931	9.78626	7.54992	36.0569	20.6291	11.9811	15.3915	15.9794	4.25305	5.91716	6.59072	26.1	4.59387	3.33154	21.7954	12.8015	21.396	19.3569	8.50395	21.8112	7.39615	2.5794
B. burgdorferi p58(OppA-2) IgG	IgG	1.45232	1.32112	1.11063	0.851371	2.95312	1.75236	0.977988	2.5099	11.9774	5.52659	5.62269	10.83	3.74055	1.05541	0.617228	5.85137	0.688732	2.56322	1.24147	6.61805	2.1457	6.19773	3.99136	7.45436	12.444	18.718	13.7095	0.796366	14.2961	36.8672	12.5001	0.780258	2.44889	12.7839	3.5854	2.38567	4.9352	37.5282	33.2908	34.9331	36.3497	23.0242	25.8669	24.6843	13.8469	7.88279	6.33293	1.55988
B. burgdorferi p66(Oms66) IgG	IgG	1.51061	1.34123	2.59809	7.17865	2.79186	2.34039	2.52495	28.3536	3.71218	7.00837	5.68832	6.61816	14.9512	3.59973	1.95314	3.66785	2.0633	1.77551	2.03779	3.55588	3.25899	3.33338	3.52845	6.38319	5.63096	3.69777	15.019	3.06997	7.85911	14.543	3.20876	2.50466	13.9394	4.38388	4.079	5.33418	25.9524	27.2602	11.8058	34.2932	20.4556	14.6854	25.2213	24.515	16.202	5.98246	22.5629	2.64473
B. burgdorferi p93 IgG	IgG	1.19128	2.03508	1.9785	2.55865	2.16997	3.25377	1.53536	3.64203	5.82272	3.1715	3.87411	14.3178	13.5165	1.88481	1.24628	1.53512	2.59266	5.45841	4.61558	2.03784	3.40544	3.03783	1.27079	2.37078	5.5592	10.0787	10.684	1.7561	6.69294	16.6232	11.6043	1.79097	3.53649	15.4065	6.18289	27.9654	20.7701	20.9388	2.63205	17.7495	12.6349	3.5708	14.1181	12.9647	24.0363	42.7513	7.38522	1.26358
B. burgdorferi p31 IgG	IgG	1.94002	13.5779	2.9018	1.89918	3.7895	4.51613	3.0349	4.9641	16.0639	5.45746	3.43165	5.83276	25.1735	5.33622	2.24422	16.8458	2.93474	6.84466	4.96246	3.10326	4.27525	19.1243	18.9962	3.90733	14.9929	5.53598	15.231	5.13638	19.2518	15.9723	4.0404	2.67934	4.35009	6.29279	15.3875	6.22584	4.01793	17.9542	3.54468	21.9091	43.2022	7.04558	19.0569	3.90503	46.9194	37.9621	8.44202	4.7714
B. burgdorferi p34 IgG	IgG	0.983995	2.4556	13.442	1.52954	1.84121	2.99441	2.38637	2.64235	3.31302	5.63515	3.34177	4.75677	4.78759	5.32486	9.06007	3.93811	13.2551	3.42226	4.79227	2.30897	2.97801	3.93768	2.78032	17.6954	4.3368	15.1429	14.0821	13.538	14.6443	14.4022	5.63825	11.2519	10.5636	5.79438	2.74223	2.4872	23.3523	6.20617	24.2604	22.5026	27.8003	16.3796	16.811	3.02696	14.3066	23.5759	3.79799	2.93071
[truncated: 82 more columns]
